# Supplementary material for: Stable Isotopes Provide Insight into Population Structure and Segregation in Eastern North Atlantic Sperm Whales
Source: PLoS One. 2013 Dec 6;8(12):e82398. doi: 10.1371/journal.pone.0082398 (PMC3855748; doi:10.1371/journal.pone.0082398)
Supplement: Table S1 — Individual isotope values and biological information. (XLS) [file pone.0082398.s001.xls]

## Sheet: carboni
dents Alex-bitxo 1 -9 posicions
	Ampl	% C	d13Cnobk	d13Cbk	% C corr	d13C corr
AB-5/A 1	1.72764	12.1089	-12.3552	-12.2729	11.6326	-12.7072
AB-5/A 2	0.911239	12.2297	-12.4209	-12.2647	11.7486	-12.6989
AB-5/A 3	1.95921	12.0734	-12.3453	-12.2728	11.5984	-12.707
AB-5/A4	0.832007	11.6767	-11.8332	-11.6874		-12.0262
AB5/A5	1.25394	11.8412	-11.7127	-11.615		-11.9547
AB 5/A6	0.481075	11.9105	-11.742	-11.4818		-11.8232
AB5/A7	0.996603	12.0027	-11.9278	-11.8085		-12.1458
USGS 24	0.814087	60.9718	-15.8909	-15.845		-16.1324
ATROPINA	3.91629	71.0997	-27.8577	-27.9055		-28.0441
AB-5/A 8	1.69739	12.6295	-12.1029	-12.037		-12.3715
AB-5/A9	0.523649	13.5041	-12.4617	-12.2612		-12.5928
AB-5/A10	0.721276	13.0108	-12.1682	-12.0123		-12.347
AB-5/A11	1.24699	12.5958	-12.2117	-12.1219		-12.4554
AB-5/A12	0.961482	12.6405	-12.0788	-11.9587		-12.2941
AB-5/B 1	1.58801	12.1706	-12.1734	-12.1027		-12.4363
AB-5/B 2	0.785416	12.4264	-12.3013	-12.1593		-12.4923
AB-5/B 3	0.485417	12.5557	-12.377	-12.1475		-12.4806
AB-5/B 5	0.81345	12.3169	-12.3139	-12.1771		-12.5098
AB-5/B 6	1.7274	12.1716	-12.2845	-12.2205		-12.5527
AB-5/B 7	0.542434	12.4156	-12.3428	-12.1366		-12.4699
AB-5/B 8	1.07641	12.3985	-12.2435	-12.1393		-12.4725
IAEACH6	2.12615	40.3659	-10.3783	-10.3092		-10.665
ATROPINA	2.64791	68.4176	-28.3972	-28.473		-28.6046
AB-5/B 9	0.764509	12.3422	-12.1781	-12.0285		-12.363
AB-5/B10	0.484292	12.2809	-12.5083	-12.2825		-12.6139
AB-5/B11	1.57435	12.1165	-12.657	-12.5912		-12.9188
AB-5/B12	0.591056	12.3606	-12.8899	-12.7191		-13.0451
AB-5/C 1	0.958802	12.3251	-12.6676	-12.5591		-12.8871
AB-5/C 2	1.69761	11.8461	-12.9108	-12.853		-13.1773
AB-5/C 3	0.750939	12.0614	-13.0003	-12.8696		-13.1937
AB-5/C 4	0.417156	12.0685	-13.1718	-12.9402		-13.2635
AB-5/C 5	2.81622	11.76	-12.9305	-12.8961		-13.22
IAEA CH7	3.25148	89.5669	-31.6634	-31.7439		-31.835
ATROPINA	4.33275	67.321	-29.0787	-29.1275		-29.251

## Sheet: Data
ID	Age (dentine layer)	δ15N	δ13C	δ18O	%N	%C	C/N	Region	Sex	Year of sampling
F	3	13.43	-13.08	30.7	11.04	3.62	3.05	Denmark	male	1996
F	5	13.78	-14.32	30.19	12.83	3.9	3.29	Denmark	male	1996
F	9	13.87	-13.01	30.53	10.65	3.65	2.92	Denmark	male	1996
F	12	13.85	-13.08	30.21	11.71	3.99	2.93	Denmark	male	1996
F	15	13.84	-13.28	29.97	11.61	3.93	2.95	Denmark	male	1996
F	18	13.74	-12.84	29.97	11.4	3.9	2.92	Denmark	male	1996
F	22	14.46	-13.8	30.17				Denmark	male	1996
G	3	11.81	-12.79	30.32	11.82	3.78	3.12	Denmark	male	1996
G	5	11.78	-13.32	29.9	11.52	3.66	3.14	Denmark	male	1996
G	9	12.71	-12.43	30.31	11.39	3.91	2.91	Denmark	male	1996
G	12	12.43	-12.31	29.93	11.14	3.82	2.92	Denmark	male	1996
G	15	12.99	-12.98	29.39	11.58	3.83	3.02	Denmark	male	1996
G	18	13.31	-12.94	29	11.44	3.9	2.94	Denmark	male	1996
G	22	13.13	-13.14	29.16	11.23	3.83	2.93	Denmark	male	1996
G	27	14.62	-14.2		11.73	3.93	2.99	Denmark	male	1996
H	3	14.23	-12.13	30.57	12.05	4.09	2.94	Denmark	male	1996
H	5	14.67	-11.71	30.52	11.78	4.1	2.88	Denmark	male	1996
H	9	15.13	-12.07	30.38	11.92	4.11	2.9	Denmark	male	1996
H	12	13.55	-13.32	29.41	13.33	4.12	3.24	Denmark	male	1996
H	15	13.64	-13.14	29.51	12.82	4.02	3.19	Denmark	male	1996
H	18	14.3	-12.98	29.53	12.5	4.07	3.07	Denmark	male	1996
H	22	14.84	-13.2		11.57	3.8	3.04	Denmark	male	1996
I	5	12.58	-11.66	30.04	11.88	3.82	3.11	Denmark	male	1997
I	9	13.13	-11.88	30.04	11.35	3.74	3.04	Denmark	male	1997
I	12	14.16	-12.19	30.61	11.78	3.86	3.05	Denmark	male	1997
I	15	14.06	-12.55	30.14	11.53	3.85	2.99	Denmark	male	1997
I	18	14.38	-12.75	29.92	11.5	3.86	2.98	Denmark	male	1997
I	22	14.55	-12.75	30.26	11.84	3.98	2.98	Denmark	male	1997
I	27	14.04	-12.59	30.17	11.98	4.1	2.92	Denmark	male	1997
I	32	13.33	-13.21	29.84	11.39	3.86	2.95	Denmark	male	1997
I	37	13.52	-13.21	30.05	11.69	3.98	2.93	Denmark	male	1997
I	42	15.51	-13.52	30.22	11.8	3.99	2.96	Denmark	male	1997
I	47	16.01	-14.01	30.19	9.83	3.32	2.96	Denmark	male	1997
I	53	16.2	-14.33	30.32	12.23	4.07	3	Denmark	male	1997
C	2	16.77	-13.22	30.38	14.25	3.86	3.7	NW Spain	female	1978
C	3	15.66	-12.61	29.81	13.2	3.82	3.46	NW Spain	female	1978
C	4	15.77	-12.45	29.81	11.88	3.92	3.03	NW Spain	female	1978
C	5	15.57	-12.12	30.09	11.82	3.97	2.98	NW Spain	female	1978
C	7	15.54	-11.96	30.23	11.94	4.08	2.93	NW Spain	female	1978
C	9	15.67	-11.77	30.36	11.83	4.06	2.91	NW Spain	female	1978
C	12	15.3	-11.89	29.97	11.87	4.05	2.93	NW Spain	female	1978
C	15	14.99	-11.98	30.23	11.9	4.11	2.89	NW Spain	female	1978
C	18	13.53	-13.03		11.86	4.02	2.95	NW Spain	female	1978
D	2	16.07	-12.79	29.96	11.87	3.82	3.11	NW Spain	female	1978
D	3	16.15	-12.24	29.96	11.03	3.68	3	NW Spain	female	1978
D	4	15.2	-12.22	29.96	11.13	3.79	2.93	NW Spain	female	1978
D	5	15.75	-12.88	30.18	12.06	3.82	3.16	NW Spain	female	1978
D	7	15.91	-12.2	29.97	11.38	3.85	2.96	NW Spain	female	1978
D	9	15.87	-12.05	30.13	11.21	3.83	2.93	NW Spain	female	1978
D	12	15.42	-12.16	29.45	11.45	3.95	2.9	NW Spain	female	1978
D	15	15.49	-12.37	29.81	11.61	4	2.9	NW Spain	female	1978
D	18	14.48	-12.12		10.65	3.63	2.93	NW Spain	female	1978
E	3	16.66	-13.52	30.02	12.68	3.85	3.29	NW Spain	female	1978
E	4	16.49	-13.22	29.88	12.23	3.84	3.19	NW Spain	female	1978
E	5	16.02	-12.43	30.32	11.66	3.77	3.09	NW Spain	female	1978
E	7	16.21	-12.79	29.9	13.4	3.93	3.41	NW Spain	female	1978
E	9	15.75	-12.66	29.98	12.25	3.87	3.16	NW Spain	female	1978
E	12	14.46	-13.01	29.5	11.54	3.88	2.97	NW Spain	female	1978
A	1	17.76	-12.7	29.73	12.14	4.03	3.01	NW Spain	male	1964
A	2	16.52	-11.93	30.45	11.81	4.04	2.92	NW Spain	male	1965
A	3	17.03	-12.37	29.7	12.71	4.14	3.07	NW Spain	male	1966
A	4	17.05	-12.37	30.21	12.75	4.26	2.99	NW Spain	male	1967
A	5	16.61	-12.47	30.01	12.38	4.25	2.91	NW Spain	male	1968
A	7	15.94	-12.51	30.01	12.3	4.27	2.88	NW Spain	male	1978
A	9	15.72	-12.48	29.56	12.34	4.29	2.87	NW Spain	male	1978
A	12	14.79	-12.95	30.17	12.27	4.29	2.86	NW Spain	male	1978
A	15	13.61	-13.21		11.93	4.13	2.89	NW Spain	male	1978
B	1	15.41	-12.17	30.21	12.17	4.17	2.92	NW Spain	male	1978
B	2	14.43	-12.01	29.81	11.91	4.11	2.9	NW Spain	male	1978
B	3	13.51	-11.88	30.27	11.21	3.91	2.87	NW Spain	male	1978
B	4	13.56	-11.85	29.94	12.3	4.28	2.87	NW Spain	male	1978
B	5	13.65	-12.07	30.09	11.89	4.15	2.86	NW Spain	male	1978
B	7	14.14	-11.95	29.42	12.17	4.26	2.85	NW Spain	male	1978
B	9	14.36	-11.78	29.84	12.14	4.29	2.83	NW Spain	male	1978
B	12	15.13	-11.58	29.75	11.85	4.1	2.89	NW Spain	male	1978
B	15	13.81	-12.63	29.98	11.63	4.06	2.86	NW Spain	male	1978
B	18	13.69	-12.58		11.79	4.11	2.87	NW Spain	male	1978
Table S1: Individual isotope values and biological information
